# Supplementary material for: Nanoconfined Chlorine-Substituted Monomethine Cyanine Dye with a Propionamide Function Based on the Thiazole Orange Scaffold—Use of a Fluorogenic Probe for Cell Staining and Nucleic Acid Visualization
Source: Molecules. 2024 Dec 21;29(24):6038. doi: 10.3390/molecules29246038 (PMC11677322; doi:10.3390/molecules29246038)
Supplement: Supplementary file 1 [file molecules-29-06038-s001.zip]

Archive with 3 entries (3 files):
- molecules-3287449-supplementary.pdf
- Video_S1_Combined_HeLaKioto_cells_2.avi
- Video_S2_Control_100ul_R9nano.avi
